# Supplementary material for: Effects of environmental factors on dengue incidence in the Central Region, Burkina Faso: A time series analyses
Source: PLoS Negl Trop Dis. 2025 Jul 28;19(7):e0013356. doi: 10.1371/journal.pntd.0013356 (PMC12313059; doi:10.1371/journal.pntd.0013356)
Supplement: S1 File — (XLS) [file pntd.0013356.s008.xls]

## Sheet: Database
Year	Year-Month	Dengue cases	Population at mid-year (Number of people)	Incidence rate (Cases per 100,000)	Relative humidity (%)	Insolation (Hour)	Rainfall (mm)	Maximum temperature (ºC)	Mininimum temperature (ºC)	Wind speed (m/s)
2016	2016-01-01	12	2637303	0.45501	27	7.8	0	33	17.1	3.2
2016	2016-02-01	5	2637303	0.189588	24	8.7	0	35.9	18.7	2.7
2016	2016-03-01	4	2637303	0.15167	28	9.2	12.5	39.7	24.7	2.5
2016	2016-04-01	3	2637303	0.113753	43	8.8	30.7	40.7	28.6	2.7
2016	2016-05-01	3	2637303	0.113753	55	8.8	47.6	38.6	27.7	3.6
2016	2016-06-01	6	2637303	0.227505	64	7.3	68.7	35.5	25.3	3.3
2016	2016-07-01	11	2637303	0.417093	73	7.4	290.9	33.2	23.5	2.6
2016	2016-08-01	929	2637303	35.2254	78	5.7	372.7	31.7	23.5	2.2
2016	2016-09-01	228	2637303	8.6452	76	7.2	147.2	33.3	22.8	2
2016	2016-10-01	877	2637303	33.2537	60	8.8	3.8	37.2	24.2	2
2016	2016-11-01	2704	2637303	102.529	44	9.2	0	37.8	20.5	1.7
2016	2016-12-01	782	2637303	29.6515	33	8.8	0	35	18.6	2.6
2017	2017-01-01	139	2744666	5.06437	29	9.8	0	33.9	16.8	2.5
2017	2017-02-01	150	2744666	5.46515	24	9	0	37.4	20.4	3.1
2017	2017-03-01	65	2744666	2.36823	27	9.1	0	40.9	22.7	2.6
2017	2017-04-01	82	2744666	2.98761	38	8	13.3	40.3	27	2.6
2017	2017-05-01	32	2744666	1.1659	61	8.1	216.8	37.1	26.2	2.9
2017	2017-06-01	36	2744666	1.31164	70	6.8	110.1	34.2	24.8	2.8
2017	2017-07-01	102	2744666	3.7163	72	7.4	120.7	32.8	23.8	2.7
2017	2017-08-01	216	2744666	7.86981	76	6.2	307.6	32	23.4	2.3
2017	2017-09-01	590	2744666	21.4962	72	7.7	101.9	33.4	23.8	2.3
2017	2017-10-01	4285	2744666	156.121	51	8.9	3.7	36.7	23.1	2.1
2017	2017-11-01	4282	2744666	156.012	37	9	0	36.6	19.5	1.8
2017	2017-12-01	1290	2744666	47.0003	31	8.3	0	33.5	18.1	2.5
2018	2018-01-01	596	2854356	20.8804	24	8.8	0	33.2	15.8	2.7
2018	2018-02-01	317	2854356	11.1058	27	8.3	8.4	36.4	21.7	2.6
2018	2018-03-01	138	2854356	4.83472	28	9.1	11.6	39.8	25.6	2.6
2018	2018-04-01	139	2854356	4.86975	35	8.7	0	40.6	28.2	2.4
2018	2018-05-01	113	2854356	3.95886	48	7.4	75	38.7	28	3.1
2018	2018-06-01	128	2854356	4.48437	63	7.3	84	35.3	25.6	3.2
2018	2018-07-01	178	2854356	6.23608	73	6.3	245.9	32.6	23.7	2.4
2018	2018-08-01	368	2854356	12.8926	76	6.6	236.4	31.6	23.2	2.4
2018	2018-09-01	603	2854356	21.1256	74	7.3	174.3	32.8	23.4	2.1
2018	2018-10-01	886	2854356	31.0403	61	8.6	24.6	35.6	25	2.1
2018	2018-11-01	742	2854356	25.9954	44	9.1	0	36.7	21.3	1.9
2018	2018-12-01	570	2854356	19.9695	28	9.6	0	33.5	17.6	2.7
2019	2019-01-01	216	2966307	7.28178	21	9.8	0	34	17.2	2.5
2019	2019-02-01	208	2966307	7.01209	18	9.1	0	35.5	19.9	2.9
2019	2019-03-01	201	2966307	6.7761	25	8	7.6	38.6	24.4	2.3
2019	2019-04-01	188	2966307	6.33785	35	7.9	20.2	40.5	28.8	2.5
2019	2019-05-01	132	2966307	4.44998	50	8	47.8	38.9	28.1	3.1
2019	2019-06-01	151	2966307	5.0905	62	8.2	61.7	36.1	25.8	3.2
2019	2019-07-01	177	2966307	5.96702	75	5.9	321.3	32.3	23.6	2.7
2019	2019-08-01	433	2966307	14.5973	77	5.7	212	31.5	23.4	2.7
2019	2019-09-01	1384	2966307	46.6573	73	7.7	93.1	33.9	24.1	2.2
2019	2019-10-01	3217	2966307	108.451	68	7.9	89	34.5	23.8	2.3
2019	2019-11-01	5115	2966307	172.437	41	9.9	0	37.4	22	2
2019	2019-12-01	2292	2966307	77.2678	30	9.6	0	35.4	17.3	2.5
2020	2020-01-01	745	3080375	24.1854	25	8.9	0	33.3	17.6	3.6
2020	2020-02-01	612	3080375	19.8677	20	9.3	0	36	19.3	3.6
2020	2020-03-01	547	3080375	17.7576	23	8.6	0	40.3	25.5	2.9
2020	2020-04-01	368	3080375	11.9466	37	7.6	4.8	41.2	29	3.5
2020	2020-05-01	324	3080375	10.5182	46	8.1	9.8	40.1	28.7	3.7
2020	2020-06-01	253	3080375	8.21329	60	7.2	88.6	36.1	25.7	3.7
2020	2020-07-01	314	3080375	10.1936	70	7	302.3	33.4	24.1	3.4
2020	2020-08-01	458	3080375	14.8683	79	5.1	273.3	31	23.2	3.1
2020	2020-09-01	680	3080375	22.0752	76	6.5	218.3	32.4	23.4	2.6
2020	2020-10-01	1412	3080375	45.8386	63	8.8	58.6	35.1	23.1	2.5
2020	2020-11-01	712	3080375	23.1141	40	9.7	0	35.7	20	2.8
2020	2020-12-01	585	3080375	18.9912	34	9.9	0	36.6	18.9	2.5
2021	2021-01-01	367	3218294	11.4036	28	10	0	36.5	17.6	2.8
2021	2021-02-01	579	3218294	17.9909	22	9.5	0	36.9	19.7	3
2021	2021-03-01	616	3218294	19.1406	23	8.2	0	39.7	25.5	2.8
2021	2021-04-01	406	3218294	12.6154	30	9.4	0	41.7	27.2	3
2021	2021-05-01	468	3218294	14.5419	50	8	101	39.4	27.7	3.7
2021	2021-06-01	460	3218294	14.2933	65	8.3	168.5	35.1	24.7	3.5
2021	2021-07-01	469	3218294	14.5729	73	6.7	243.8	32.4	24.1	3.4
2021	2021-08-01	782	3218294	24.2986	79	5.9	345.7	31.3	22.8	2.4
2021	2021-09-01	1574	3218294	48.9079	71	7.8	118.3	33.6	23.8	2.5
2021	2021-10-01	2750	3218294	85.449	60	9	33	36.4	25.1	2.5
2021	2021-11-01	2345	3218294	72.8647	40	9.8	0	37.9	21.7	2.2
2021	2021-12-01	1278	3218294	39.7105	28	9.6	0	35.4	18	2.8
